# Supplementary material for: Discovery of a new species of the genus Triarthron Märkel, 1840 (Coleoptera, Leiodidae) with a key to Japanese species of the tribe Sogdini
Source: Zookeys. 2020 Jun 4;938:87–95. doi: 10.3897/zookeys.938.51614 (PMC7289897; doi:10.3897/zookeys.938.51614)
Supplement: XML Treatment for Triarthron itoi [file zookeys.938.51614-treatment1.xml]

<!DOCTYPE tp:taxon-treatment
  PUBLIC "-//TaxonX//DTD Taxonomic Treatment Publishing DTD v0 20100105//EN" "tax-treatment-NSO.dtd">
<tp:taxon-treatment xmlns:tp="http://www.plazi.org/taxpub"><tp:treatment-meta><kwd-group><label>Taxon classification</label><kwd><named-content xmlns:xlink="http://www.w3.org/1999/xlink" content-type="kingdom">Animalia</named-content></kwd><kwd><named-content xmlns:xlink="http://www.w3.org/1999/xlink" content-type="order">Coleoptera</named-content></kwd><kwd><named-content xmlns:xlink="http://www.w3.org/1999/xlink" content-type="family">Leiodidae</named-content></kwd></kwd-group><mixed-citation publication-type="journal"><person-group><name><surname>Hoshina</surname><given-names>Hideto</given-names></name></person-group><article-title>Discovery of a new species of the genus <italic><tp:taxon-name><tp:taxon-name-part taxon-name-part-type="genus" reg="Triarthron">Triarthron</tp:taxon-name-part></tp:taxon-name></italic> Märkel, 1840 (<tp:taxon-name><tp:taxon-name-part taxon-name-part-type="order">Coleoptera</tp:taxon-name-part></tp:taxon-name>, <tp:taxon-name><tp:taxon-name-part taxon-name-part-type="family">Leiodidae</tp:taxon-name-part></tp:taxon-name>) with a key to Japanese species of the tribe <tp:taxon-name><tp:taxon-name-part taxon-name-part-type="tribe">Sogdini</tp:taxon-name-part></tp:taxon-name></article-title><source>Zookeys</source><day>04</day><month>6</month><year>2020</year><volume>938</volume><fpage>87</fpage><lpage>95</lpage><pub-id pub-id-type="doi">10.3897/zookeys.938.51614</pub-id></mixed-citation></tp:treatment-meta><tp:nomenclature><tp:taxon-name><object-id xmlns:xlink="http://www.w3.org/1999/xlink" content-type="arpha" xlink:type="simple">3551D951-E432-5E6E-9E51-D6C99630554A</object-id>
            <tp:taxon-name-part taxon-name-part-type="genus" reg="Triarthron">Triarthron</tp:taxon-name-part>
            <tp:taxon-name-part taxon-name-part-type="species" reg="itoi">itoi</tp:taxon-name-part>
            <object-id xmlns:xlink="http://www.w3.org/1999/xlink" content-type="zoobank" xlink:type="simple">http://zoobank.org/198DA238-E24B-4329-A2B8-7A197EAAE909</object-id>
          </tp:taxon-name><tp:taxon-authority>Hoshina</tp:taxon-authority><tp:taxon-status xmlns:xlink="http://www.w3.org/1999/xlink" xlink:type="simple">sp. nov.</tp:taxon-status><xref ref-type="fig" rid="F1">Figures 1</xref><xref ref-type="fig" rid="F2">, 2–5</xref><xref ref-type="fig" rid="F3">, 8</xref><xref ref-type="fig" rid="F3">, 9</xref></tp:nomenclature><tp:treatment-sec sec-type="type locality" id="SECID0EDHAE"><title>Type locality.</title><p>Japan, Honshu: Nara Prefecture, Nara City, Nara Park, <named-content xmlns:xlink="http://www.w3.org/1999/xlink" content-type="dwc:verbatimCoordinates" xlink:type="simple"><named-content content-type="geo-json" specific-use="{&#34;type&#34;:&#34;Point&#34;,&#34;coordinates&#34;:[135.843333,34.684444]}" id="NCID0EMHAE" xlink:type="simple">34°41'4"N, 135°50'36"E</named-content></named-content> (DMS).</p></tp:treatment-sec><tp:treatment-sec sec-type="material" id="SECID0ERHAE"><title>Material examined.</title><p><bold><italic>Holotype</italic></bold>, ♂ (<named-content xmlns:xlink="http://www.w3.org/1999/xlink" content-type="dwc:institutional_code" xlink:type="simple">OSAKA</named-content>. Type No.: OMNH TI 528): Japan, Honshu, Nara Prefecture, Nara City, Nara Park, <named-content xmlns:xlink="http://www.w3.org/1999/xlink" content-type="dwc:verbatimCoordinates" xlink:type="simple"><named-content content-type="geo-json" specific-use="{&#34;type&#34;:&#34;Point&#34;,&#34;coordinates&#34;:[135.843333,34.684444]}" id="NCID0EEIAE" xlink:type="simple">34°41'4"N, 135°50'36"E</named-content></named-content> (DMS), 16.xii.2018, F. Itô leg. (<named-content xmlns:xlink="http://www.w3.org/1999/xlink" content-type="dwc:institutional_code" xlink:type="simple">OSAKA</named-content>).</p></tp:treatment-sec><tp:treatment-sec sec-type="material" id="SECID0EOIAE"><title>Specimens examined of related species.</title><p><italic><tp:taxon-name><tp:taxon-name-part taxon-name-part-type="genus" reg="Triarthron">Triarthron</tp:taxon-name-part> <tp:taxon-name-part taxon-name-part-type="species" reg="maerkelii">maerkelii</tp:taxon-name-part></tp:taxon-name></italic> Märkel, 1840. 3 ♂♂, 1 ♀ (<named-content xmlns:xlink="http://www.w3.org/1999/xlink" content-type="dwc:institutional_code" xlink:type="simple">EUMJ</named-content>), Japan – Honshu, Gunma Prefecture, Tsumagoi Village, Mt. Asashiki, 24.vii.1979, K. Itô leg.; 1 ♂ (<named-content xmlns:xlink="http://www.w3.org/1999/xlink" content-type="dwc:institutional_code" xlink:type="simple">FU</named-content>), Japan – Hokkaido, Ebetsu City, Nopporo Forest Park, 29.vi.2000, S. Hori leg.; 1 ♂ (<named-content xmlns:xlink="http://www.w3.org/1999/xlink" content-type="dwc:institutional_code" xlink:type="simple">FU</named-content>), Sweden, SM. Hornsö, 27.vi.1998, B. Andersson leg.</p></tp:treatment-sec><tp:treatment-sec sec-type="diagnosis" id="SECID0EOJAE"><title>Diagnosis.</title><p>Body length about 5 mm. Dorsum is almost concolorous, brown. Both mandibles were sharply curved inwardly at about apical 1/4. Mesofemur bearing five small teeth at dorsal lamina of posterior margin. Metafemur strongly expanded anteriorly at about half of the antero-apical margin and bearing a relatively long tooth and two tiny teeth at the dorsal lamina of the posterior margin. The median lobe of aedeagus weakly curved at lateral margins in dorsal view.</p></tp:treatment-sec><tp:treatment-sec sec-type="description" id="SECID0ETJAE"><title>Description.</title><p><bold><italic>Measurement of holotype</italic></bold>. Body 4.8 mm in length; head 1.1 mm in length (from the front margin of the clypeus to base) and 1.3 mm in width; pronotum 1.2 mm in length and 2.0 mm in width; elytra 2.8 mm in length and 2.2 mm in width.</p><p><bold><italic>Coloration.</italic></bold> Dorsum shining and almost concolorous, brown (Fig. <xref ref-type="fig" rid="F1">1</xref>); clypeus and labrum light brown; antennae brown and terminal three antennomeres slightly lighter than others; legs brown in general, but all trochanters and about basal 2/5 of metafemora blackish brown; mesoventrite, metaventrite, and abdominal ventrites light brown.</p><fig id="F1" position="float" orientation="portrait"><object-id xmlns:xlink="http://www.w3.org/1999/xlink" content-type="doi" xlink:type="simple">10.3897/zookeys.938.51614.figure1</object-id><object-id xmlns:xlink="http://www.w3.org/1999/xlink" content-type="arpha" xlink:type="simple">5E723D6D-83E6-59FD-A634-95E18FD6B54E</object-id><label>Figure 1.</label><caption><p>Habitat of <italic><tp:taxon-name><tp:taxon-name-part taxon-name-part-type="genus" reg="Triarthron">Triarthron</tp:taxon-name-part> <tp:taxon-name-part taxon-name-part-type="species" reg="itoi">itoi</tp:taxon-name-part></tp:taxon-name></italic> Hoshina, sp. nov. Scale bar: 1 mm.</p></caption><graphic xmlns:xlink="http://www.w3.org/1999/xlink" xlink:href="zookeys-938-087-g001.jpg" position="float" orientation="portrait" xlink:type="simple" id="oo_418208.jpg"><uri content-type="original_file" xlink:type="simple">https://binary.pensoft.net/fig/418208</uri></graphic></fig><p><bold><italic>Body</italic></bold> approximately 2.2 times as long as wide.</p><p><bold><italic>Head</italic></bold> almost smooth, minutely, and densely punctate (Fig. <xref ref-type="fig" rid="F2">2</xref>), and bearing a few short and very fine setae near each eye and a few long and fine setae near each lateral-basal corner of the clypeus; both mandibles sharply curved inwardly at about apical 1/4 and lacking large teeth at internal margins; antennomeres 1–3 longer than wide; antennomeres 4 and 11 about as long as wide; remaining antennomeres wider than long (Fig. <xref ref-type="fig" rid="F2">3</xref>).</p><p><bold><italic>Pronotum</italic></bold> almost smooth and glabrous, widest at about basal 2/5 of lateral margins, minutely and densely punctate as head (Fig. <xref ref-type="fig" rid="F2">2</xref>), and with a transverse fine groove along the basal margin, which is interrupted at the central part (Fig. <xref ref-type="fig" rid="F2">2</xref>).</p><p><bold><italic>Scutellum</italic></bold> almost smooth and distinctly punctate (Fig. <xref ref-type="fig" rid="F2">2</xref>).</p><p><bold><italic>Elytra</italic></bold> almost smooth and glabrous except for very sparse and fine setae along lateral margins, widest at about basal 1/3 of lateral margins (Fig. <xref ref-type="fig" rid="F2">2</xref>); each elytron bearing nine rows of punctures and ninth row present along lateral-downside margins and invisible in dorsal view (Fig. <xref ref-type="fig" rid="F2">2</xref>); punctures comprising nine rows of punctures distinct and larger than those of head and pronotum (Fig. <xref ref-type="fig" rid="F2">2</xref>); punctures between rows of punctures dense and minute (Fig. <xref ref-type="fig" rid="F2">2</xref>).</p><p><bold><italic>Hind wings</italic></bold> fully developed.</p><p><bold><italic>Mesoventrite</italic></bold> weakly microreticulate and almost glabrous; metaventrite and abdominal ventrites distinctly microreticulate, and densely and finely pubescent.</p><p><bold><italic>Legs</italic></bold> with many small spines as other species of the genus <italic><tp:taxon-name><tp:taxon-name-part taxon-name-part-type="genus" reg="Triarthron">Triarthron</tp:taxon-name-part></tp:taxon-name></italic>; mesofemur approximately 2.8 times as wide as long, weakly expanded anteriorly at about half of antero-apical margin, and bearing five small teeth at dorsal lamina of posterior margin (Fig. <xref ref-type="fig" rid="F2">4</xref>); mesotibia weakly curved inwardly; metafemur approximately 2.8 times as wide as long, strongly expanded anteriorly at about half of antero-apical margin, and bearing a relatively long tooth and two tiny ones at dorsal lamina of posterior margin (Fig. <xref ref-type="fig" rid="F2">5</xref>); metatibia almost straight.</p><p><bold><italic>Aedeagus</italic></bold> slender in general (Figs <xref ref-type="fig" rid="F3">8</xref>, <xref ref-type="fig" rid="F3">9</xref>); median lobe weakly and simply curved at lateral margins, round at apex in dorsal view (Fig. <xref ref-type="fig" rid="F3">8</xref>) and almost straight in lateral view (Fig. <xref ref-type="fig" rid="F3">9</xref>); both parameres almost symmetrical and round at apex (Fig. <xref ref-type="fig" rid="F3">8</xref>) and almost straight in lateral view (Fig. <xref ref-type="fig" rid="F3">9</xref>); each paramere bearing three apical setae (Figs <xref ref-type="fig" rid="F3">8</xref>, <xref ref-type="fig" rid="F3">9</xref>).</p></tp:treatment-sec><tp:treatment-sec sec-type="etymology" id="SECID0ETPAE"><title>Etymology.</title><p>The specific name is dedicated to Mr. Fukuo Itô, the collector of the holotype.</p></tp:treatment-sec><tp:treatment-sec sec-type="distribution" id="SECID0EYPAE"><title>Distribution.</title><p>Japan: Honshu (Nara Prefecture).</p></tp:treatment-sec><tp:treatment-sec sec-type="Differential diagnosis" id="SECID0E4PAE"><title>Differential diagnosis.</title><p>Collecting the tribe <tp:taxon-name><tp:taxon-name-part taxon-name-part-type="tribe">Sogdini</tp:taxon-name-part></tp:taxon-name> is generally not easy in Japan and identified Japanese specimens of the tribe are very small in quantity. <italic><tp:taxon-name><tp:taxon-name-part taxon-name-part-type="genus" reg="Triarthron">Triarthron</tp:taxon-name-part> <tp:taxon-name-part taxon-name-part-type="species" reg="itoi">itoi</tp:taxon-name-part></tp:taxon-name></italic> Hoshina, sp. nov. is described based on only one specimen; therefore, the degree of individual variation cannot be determined in this species. However, I found some morphological features on that specimen that are clearly different from two known species of <italic><tp:taxon-name><tp:taxon-name-part taxon-name-part-type="genus" reg="Triarthron">Triarthron</tp:taxon-name-part></tp:taxon-name></italic>, and recognize it as a new member of the genus. <italic><tp:taxon-name><tp:taxon-name-part taxon-name-part-type="genus" reg="Triarthron">Triarthron</tp:taxon-name-part> <tp:taxon-name-part taxon-name-part-type="species" reg="itoi">itoi</tp:taxon-name-part></tp:taxon-name></italic> sp. nov. can be distinguished from <italic><tp:taxon-name><tp:taxon-name-part taxon-name-part-type="genus" reg="Triarthron">T.</tp:taxon-name-part> <tp:taxon-name-part taxon-name-part-type="species" reg="maerkelii">maerkelii</tp:taxon-name-part></tp:taxon-name></italic> Märkel, 1840 by the following features: it has a large body whose length is 4.8 mm, mesofemur with relatively large teeth at the dorsal lamina of the posterior margin (Fig. <xref ref-type="fig" rid="F2">4</xref>), metafemur strongly expanded anteriorly at about half of the antero-apical margin (Fig. <xref ref-type="fig" rid="F2">5</xref>), and median lobe of aedeagus weakly and simply curved at lateral margins in dorsal view (Fig. <xref ref-type="fig" rid="F3">8</xref>). In contrast, <italic><tp:taxon-name><tp:taxon-name-part taxon-name-part-type="genus" reg="Triarthron">T.</tp:taxon-name-part> <tp:taxon-name-part taxon-name-part-type="species" reg="maerkelii">maerkelii</tp:taxon-name-part></tp:taxon-name></italic> differs in the following ways: it has a relatively small body whose length is 2.5–3.8 mm (<xref ref-type="bibr" rid="B2">Daffner 1983</xref>), mesofemur with teeth less-visible because of being hidden by ventral side of mesofemur (Fig. <xref ref-type="fig" rid="F2">6</xref>), metafemur relatively weakly expanded anteriorly at about half of antero-apical margin (Fig. <xref ref-type="fig" rid="F2">7</xref>), and median lobe sharply narrowed from about apical 2/5 towards apex (Fig. <xref ref-type="fig" rid="F3">10</xref>).</p><fig id="F2" position="float" orientation="portrait"><object-id xmlns:xlink="http://www.w3.org/1999/xlink" content-type="doi" xlink:type="simple">10.3897/zookeys.938.51614.figures2-7</object-id><object-id xmlns:xlink="http://www.w3.org/1999/xlink" content-type="arpha" xlink:type="simple">21C579AA-091D-5CCE-B53E-F70856DE0871</object-id><label>Figures 2–7.</label><caption><p><italic><tp:taxon-name><tp:taxon-name-part taxon-name-part-type="genus" reg="Triarthron">Triarthron</tp:taxon-name-part> <tp:taxon-name-part taxon-name-part-type="species" reg="itoi">itoi</tp:taxon-name-part></tp:taxon-name></italic> Hoshina, sp. nov. (<bold>2–5</bold>). <bold>2</bold> Body <bold>3</bold> right antennomere, dorsal view <bold>4</bold> left mesofemur, ventral view <bold>5</bold> left metafemur, ventral view. <italic><tp:taxon-name><tp:taxon-name-part taxon-name-part-type="genus" reg="Triarthron">T.</tp:taxon-name-part> <tp:taxon-name-part taxon-name-part-type="species" reg="maerkelii">maerkelii</tp:taxon-name-part></tp:taxon-name></italic> Märkel (<bold>6, 7)</bold>. <bold>6</bold> Left mesofemur, ventral view <bold>7</bold> left metafemur, ventral view. Scale bar: A: 1 mm (<bold>2</bold>), B: 0.2 mm (<bold>3</bold>), C, D: 0.5 mm (<bold>4–7</bold>).</p></caption><graphic xmlns:xlink="http://www.w3.org/1999/xlink" xlink:href="zookeys-938-087-g002.jpg" position="float" orientation="portrait" xlink:type="simple" id="oo_418209.jpg"><uri content-type="original_file" xlink:type="simple">https://binary.pensoft.net/fig/418209</uri></graphic></fig><p>Moreover, <italic><tp:taxon-name><tp:taxon-name-part taxon-name-part-type="genus" reg="Triarthron">T.</tp:taxon-name-part> <tp:taxon-name-part taxon-name-part-type="species" reg="itoi">itoi</tp:taxon-name-part></tp:taxon-name></italic> sp. nov. can be separated from <italic><tp:taxon-name><tp:taxon-name-part taxon-name-part-type="genus" reg="Triarthron">T.</tp:taxon-name-part> <tp:taxon-name-part taxon-name-part-type="species" reg="lecontei">lecontei</tp:taxon-name-part></tp:taxon-name></italic> Horn, 1868 by having both mandibles sharply curved inwardly at about apical 1/4 and lacking large teeth at internal margins, and metafemur strongly expanded at the anterior margin (Fig. <xref ref-type="fig" rid="F2">5</xref>). In contrast, <italic><tp:taxon-name><tp:taxon-name-part taxon-name-part-type="genus" reg="Triarthron">T.</tp:taxon-name-part> <tp:taxon-name-part taxon-name-part-type="species" reg="lecontei">lecontei</tp:taxon-name-part></tp:taxon-name></italic> has both mandibles relatively weakly curved inwardly at internal margins, right one with an elongated sub-apical tooth, and metafemur almost straight at the anterior margin (<xref ref-type="bibr" rid="B3">Hatch 1957</xref>; <xref ref-type="bibr" rid="B16">Peck and Cook 2009</xref>).</p><fig id="F3" position="float" orientation="portrait"><object-id xmlns:xlink="http://www.w3.org/1999/xlink" content-type="doi" xlink:type="simple">10.3897/zookeys.938.51614.figures8-10</object-id><object-id xmlns:xlink="http://www.w3.org/1999/xlink" content-type="arpha" xlink:type="simple">76C102B4-114F-584A-8283-92D533CBF78F</object-id><label>Figures 8–10.</label><caption><p><italic><tp:taxon-name><tp:taxon-name-part taxon-name-part-type="genus" reg="Triarthron">Triarthron</tp:taxon-name-part> <tp:taxon-name-part taxon-name-part-type="species" reg="itoi">itoi</tp:taxon-name-part></tp:taxon-name></italic> Hoshina sp. nov. (<bold>8, 9</bold>). <bold>8</bold> Aedeagus, dorsal view <bold>9</bold> ditto, lateral view. <italic><tp:taxon-name><tp:taxon-name-part taxon-name-part-type="genus" reg="Triarthron">T.</tp:taxon-name-part> <tp:taxon-name-part taxon-name-part-type="species" reg="maerkelii">maerkelii</tp:taxon-name-part></tp:taxon-name></italic> Märkel (<bold>10</bold>) aedeagus, dorsal view. Scale bar: 0.5 mm (<bold>8–10</bold>).</p></caption><graphic xmlns:xlink="http://www.w3.org/1999/xlink" xlink:href="zookeys-938-087-g003.jpg" position="float" orientation="portrait" xlink:type="simple" id="oo_418210.jpg"><uri content-type="original_file" xlink:type="simple">https://binary.pensoft.net/fig/418210</uri></graphic></fig></tp:treatment-sec><tp:treatment-sec sec-type="natural history" id="SECID0EMXAE"><title>Natural history.</title><p>Life history of <italic><tp:taxon-name><tp:taxon-name-part taxon-name-part-type="genus" reg="Triarthron">Triarthron</tp:taxon-name-part> <tp:taxon-name-part taxon-name-part-type="species" reg="itoi">itoi</tp:taxon-name-part></tp:taxon-name></italic> Hoshina, sp. nov. is not known.</p></tp:treatment-sec><ref-list><ref id="B2"><mixed-citation xmlns:xlink="http://www.w3.org/1999/xlink" xlink:type="simple"><person-group><name name-style="western"><surname>Daffner</surname><given-names>H</given-names></name></person-group> (<year>1983</year>) <article-title>Revision der palärktischen Arten der Tribus <tp:taxon-name><tp:taxon-name-part taxon-name-part-type="tribe">Leiodini</tp:taxon-name-part></tp:taxon-name> Leach (<tp:taxon-name><tp:taxon-name-part taxon-name-part-type="order">Coleoptera</tp:taxon-name-part></tp:taxon-name>, <tp:taxon-name><tp:taxon-name-part taxon-name-part-type="family">Leiodidae</tp:taxon-name-part></tp:taxon-name>).</article-title><source>Folia Entomologica Hungarica</source><volume>44</volume>: <fpage>9</fpage>–<lpage>163</lpage>.</mixed-citation></ref><ref id="B3"><mixed-citation xmlns:xlink="http://www.w3.org/1999/xlink" xlink:type="simple"><person-group><name name-style="western"><surname>Hatch</surname><given-names>MH</given-names></name></person-group> (<year>1957</year>) <source>The beetles of the Pacific Northwest. Part II: <tp:taxon-name><tp:taxon-name-part taxon-name-part-type="infraorder">Staphyliniformia</tp:taxon-name-part></tp:taxon-name>. University of Washington Publications in Biology 16.</source><publisher-name>University of Washington Press</publisher-name>, <publisher-loc>Seattle, Washington</publisher-loc>, <size units="page">384 pp</size>.</mixed-citation></ref><ref id="B16"><mixed-citation xmlns:xlink="http://www.w3.org/1999/xlink" xlink:type="simple"><person-group><name name-style="western"><surname>Peck</surname><given-names>SB</given-names></name><name name-style="western"><surname>Cook</surname><given-names>J</given-names></name></person-group> (<year>2009</year>) <article-title>Review of the <tp:taxon-name><tp:taxon-name-part taxon-name-part-type="tribe">Sogdini</tp:taxon-name-part></tp:taxon-name> of North and Central America (<tp:taxon-name><tp:taxon-name-part taxon-name-part-type="order">Coleoptera</tp:taxon-name-part></tp:taxon-name>: <tp:taxon-name><tp:taxon-name-part taxon-name-part-type="family">Leiodidae</tp:taxon-name-part></tp:taxon-name>: <tp:taxon-name><tp:taxon-name-part taxon-name-part-type="subfamily">Leiodinae</tp:taxon-name-part></tp:taxon-name>) with descriptions of fourteen new species and three new genera.</article-title><source>Zootaxa</source><volume>2102</volume>: <fpage>1</fpage>–<lpage>74</lpage>. <ext-link xlink:type="simple" ext-link-type="doi" xlink:href="10.11646/zootaxa.2102.1.1">https://doi.org/10.11646/zootaxa.2102.1.1</ext-link></mixed-citation></ref></ref-list></tp:taxon-treatment>
